# Supplementary material for: Metal Complex Formation and Anticancer Activity of Cu(I) and Cu(II) Complexes with Metformin
Source: Molecules. 2021 Aug 5;26(16):4730. doi: 10.3390/molecules26164730 (PMC8401132; doi:10.3390/molecules26164730)
Supplement: Supplementary file 1 [file molecules-26-04730-s001.zip]

Archive with 1 entries (1 files):
- molecules-1313474-supplementary.pdf
